# Supplementary material for: Design, Synthesis and Antifungal Activity of Novel 1,4-Pentadiene-3-one Containing Quinazolinone
Source: Int J Mol Sci. 2023 Jan 30;24(3):2599. doi: 10.3390/ijms24032599 (PMC9916701; doi:10.3390/ijms24032599)
Supplement: Supplementary file 1 [file ijms-24-02599-s001.zip]

Archive with 1 entries (1 files):
- ijms-2124541-supplementary.pdf
